# Supplementary material for: Fan Assisted Extraction of Volatile Carbonyl Compounds from Coffee Brews Based on the Full Evaporation Technique
Source: Foods. 2023 Sep 10;12(18):3389. doi: 10.3390/foods12183389 (PMC10528458; doi:10.3390/foods12183389)
Supplement: Supplementary file 1 [file foods-12-03389-s001.zip]

Archive with 3 entries (3 files):
- Supplementary Data S1_jrs.pdf
- Supplementary Data S2_jrs.pdf
- Supplementary Data S3_jrs_2.pdf
